# Supplementary material for: Choline Oxidase-Incorporated ATRP-Based Cerium Nanogels as Nanozymes for Colorimetric Detection of Hydrogen Peroxide and Choline
Source: Biosensors (Basel). 2024 Nov 21;14(12):563. doi: 10.3390/bios14120563 (PMC11675018; doi:10.3390/bios14120563)
Supplement: Supplementary file 1 [file biosensors-14-00563-s001.zip]

Archive with 1 entries (1 files):
- biosensors-3300274-supplementary.pdf
